# Supplementary material for: Consensus for Flow Cytometry Clinical Report on Multiple Myeloma: A Multicenter Harmonization Process Merging Laboratory Experience and Clinical Needs
Source: Cancers (Basel). 2023 Mar 30;15(7):2060. doi: 10.3390/cancers15072060 (PMC10093543; doi:10.3390/cancers15072060)
Supplement: Supplementary file 1 [file cancers-15-02060-s001.zip]

Archive with 1 entries (1 files):
- cancers-2190165-supplementary.pdf
